# Supplementary material for: Short-term cell death in tissues of Pulsatilla vernalis seeds from natural and ex situ conserved populations
Source: Sci Rep. 2021 Aug 19;11:16840. doi: 10.1038/s41598-021-95668-2 (PMC8376884; doi:10.1038/s41598-021-95668-2)
Supplement: Supplementary file 2 — Supplementary Information 2. [file 41598_2021_95668_MOESM2_ESM.xlsx]

## Sheet: Appendix2
Short-term cell death in tissues of Pulsatilla vernalis seeds from natural and ex situ conserved populations
Katarzyna M. Zielińska1*, Andrzej Kaźmierczak2, Ewa Michalska1
1. Department of Geobotany and Plant Ecology, Faculty of Biology and Environmental Protection, University of Lodz, Banacha Str. 12/16, 90-237 Lodz, Poland
2. Department of Cytophysiology, Faculty of Biology and Environmental Protection, University of Lodz, Banacha Str. 12/16, 90-237 Lodz, Poland
Appendix 2. Data analysed in the article
						Share of cells in different condition (endosperm)				Share of cells in different condition (embryo)					Sandard errors
Seed number	seed development	Type of embryo	Origine	weight [mg]	length [mm]	Endosperm - Alive	Endosperm - Dying I	Endosperm - Dying II	Endosperm - Dead	Embryo - Alive	Embryo - Dying I	Embryo - Dying II	Embryo - Dead		Standard error - endosperm - Alive	SE - endosperm - Dying I	SE - endosperm - Dying II	SE - endosperm - Dead	SE - embryo - Alive	SE - embryo - Dying I	SE - embryo - Dying II	SE - embryo - Dead
1	undeveloped	absence	N	1.47	4.58653
2		globular-heart transition	N	2.92	5.29279	98	2	0	0	52	48	0	0		0.666667	0.666667	0	0	1.55556	2.66667	0	0
3	undeveloped	absence	N	1.48	4.50563
4		globular-heart transition	N	2.35	3.94797	0	81.8	18.2	0	100	0	0	0		0	2.34	3.56	0	0	0	0	0
5	undeveloped	absence	N	1.28	2.44497
6		globular-heart transition	N	3.64	2.51747	97.4	2.6	0	0	96.1	3.9	0	0		2.57	2.11	0	0	3	1	0	0
7		undeveloped	N	2.77	2.21155	20.7	79.3	0	0	0	0	0	0		5	10	0	0	0	0	0	0
8	undeveloped	absence	N	1.24	2.05853
9		undeveloped	N	2.04	2.19187	16.67	83.33	0	0	0	0	0	0		7.7	13.5	0	0	0	0	0	0
10		undeveloped	N	1.94	4.71933	29.33	70.67	0	0	0	0	0	0		11.34	13.3	0	0	0	0	0	0
11		globular	N	2.72	4.75532	95.5	4.5	0	0	97.6	2.4	0	0		4.3	2.2	0	0	3	2	0	0
12		undeveloped	N	2.81	2.60289	42.23	57.77	0	0	0	0	0	0		28.14	28.14	0	0	0	0	0	0
13	undeveloped	absence	N	1.72	2.70824
14	undeveloped	absence	N	1.59	1.9337
15		early heart	N	3.44	2.31465	28.8889	71.1111	0	0	0	100	0	0		8.36667	8.36667	0	0	0	0	0	0
16		globular	N	3.38	2.24754	74.3464	25.6536	0	0	5.88235	85.2941	8.82353	0		2.12418	2.12418	0	0	5.88235	8.82353	2.94118	0
17	undeveloped	absence	N	1.82	2.04336
18	undeveloped	absence	N	1.46	1.93947
19		undeveloped	N	2.22	1.93577	50	50	0	0	0	0	0	0		22	22	0	0	0	0	0	0
20	undeveloped	absence	N	1.58	2.26714
21	undeveloped	absence	N	1.3	2.33625
22		early torpedo	N	3.66	2.64151	30.1887	69.8113	0	0	100	0	0	0		1	2	0	0	0	0	0	0
23		undeveloped	A	3.44	3.53097	30.6452	54.8387	14.5161	0	0	0	0	0		2.97619	6.54762	4.16667	0	0	0	0	0
24		undeveloped	A	3.42	3.71804	2.97619	93.4524	3.57143	0	0	0	0	0		0	0	0	0	0	0	0	0
25		mild torpedo	A	3.33	3.45014	81.1321	18.8679	0	0	98.957	1.04297	0	0		1.67715	1.67715	0	0	1.56446	1.56446	0	0
26		globular	A	3.52	3.45729	0	100	0	0	68.4451	31.5549	0	0		0	0	0	0	6.02134	6.02134	0	0
27		undeveloped	A	3.17	3.51017	89.6034	10.3966	0	0	0	0	0	0		1.15099	1.15099	0	0	0	0	0	0
28		mild torpedo	A	2.96	7.28618	98.9691	1.03093	0	0	100	0	0	0		1.54639	1.54639	0	0	0	0	0	0
29		undeveloped	A	2.24	6.66972	10.8974	88.7821	0.320513	0	0	0	0	0		16.3462	16.1859	0.480769	0	0	0	0	0
30		heart-torpedo transition	A	3.02	7.32665	81.0345	18.9655	0	0	97.4603	2.53968	0	0		2.68199	2.68199	0	0	3.42857	3.42857	0	0
31		heart-torpedo transition	A	2.64	3.43882	22.3958	64.5833	13.0208	0	32.2115	67.7885	0	0		1.5625	1.5625	19.5312	0	33.8942	33.8942	0	0
32		globular	A	3.3	7.79679	61.1979	38.0208	0.78125	0	92.1053	7.89474	0	0		14.3519	2.083	1.17188	0	11.8421	11.8421	0	0
33		mild torpedo	A	2.79	7.97137	75	25	0	0	87.931	7.18391	4.88506	0		13.0208	13.0208	0	0	4.88506	1.58046	3.3046	0
34		early torpedo	A	2.9	7.50962	100	0	0	0	100	0	0	0		0	0	0	0	0	0	0	0
35	undeveloped	absence	P	1.06	3.29374
36		early torpedo	P	1.05	3.50604	27.3684	28.1579	43.6842	0.789474	73.1579	26.8421	0	0		23.1579	2.23684	21.8421	1.18421	18.1579	18.1579	0	0
37		undeveloped	P	2.24	3.65993	71.6837	27.8061	0.255102	0.255102	0	0	0	0		5.89599	1.02041	0.382653	0.382653	0	0	0	0
38		undeveloped	P	2.62	1.80785	90.1042	9.89583	0	0	0	0	0	0		11.3715	11.5451	0	0	0	0	0	0
39		undeveloped	P	1.01	3.01993	74.7396	25.2604	0	0	0	0	0	0		22.2656	22.2656	0	0	0	0	0	0
40		globular-heart transition	P	2.2	3.54671	35.4575	56.5359	8.00654	0	100	0	0	0		22.7941	19.1176	11.683	0	0	0	0	0
41		early torpedo	P	2.42	3.77348	43.75	39.881	16.369	0	70.2899	28.6232	1.08696	0		2.3.8047619048	3.57999	5.95238	0	2.89855	12.3188	0	0
42		early torpedo	P	2.43	3.9494	21.0526	70.0658	8.88158	0	99.3902	0.609756	0	0		7.10526	14.917	12.6645	0	0.914634	0.914634	0	0
43	undeveloped	absence	P	1.33	3.30208
44	undeveloped	absence	P	1.24	3.68729
45		undeveloped	P	2.04	3.59843	44.382	52.809	2.80899	0	0	0	0	0		12.7348	12.7348	1.12607	0	0	0	0	0
46	undeveloped	absence	P	1.24	2.04174
47		undeveloped	P	2.64	3.66729	55.3879	40.5172	4.09483	0	0	0	0	0		1.70345	1.29655	0.868966	0	0	0	0	0
48	undeveloped	absence	P	0.94	3.64338
49		undeveloped	P	1.72	3.69969	72.2603	27.3973	0.342466	0	0	0	0	0		7.9137	7.62603	0.513699	0	0	0	0	0
50		globular-heart transition	P	2.74	3.64582	66.5493	32.3944	1.05634	0	0	0	0	100		12.7113	1.43099	1.05634	0	0	0	0	0
51		late heart	P	2.63	3.84085	26.6393	72.541	0.819672	0	98.913	1.08696	0	0		0.73	0.73	0.819672	0	1.08696	1.08696	0	0
52	undeveloped	absence	P	1.42	8.09925
53	undeveloped	absence	P	1.32	7.31137
54		undeveloped	P	2.3	3.68292	78.125	21.875	0	0	0	0	0	0		6.74339	17.6339	0.669643	0	0	0	0	0
55		undeveloped	P	1.4	7.96193	81.8841	18.1159	0	0	0	0	0	0		13.9493	11.9667	0.543478	0	0	0	0	0
56		undeveloped	P	2.34	8.72948	31.6667	67.9167	0.416667	0	0	0	0	0		5.92667	5.16667	0.833333	0	0	0	0	0
57		undeveloped	A	2.41	3.77713	48.4756	43.9024	7.62195	0	0	0	0	0		14.7561	5.48951	7.77439	0	0	0	0	0
58		mild torpedo	A	2.72	2.09099	51.8041	46.9072	1.28866	0	97.7273	2.27273	0	0		17.6546	15.7216	1.93299	0	3.40909	3.40909	0	0
59		globular-heart transition	A	2.69	3.87229	64.9194	30.4435	4.6371	0	99.5902	0.409836	0	0		15.5242	11.1895	6.95565	0	0.614754	0.614754	0	0
60		undeveloped	A	2.31	3.76155	20.4128	25	7.79817	46.789	0	0	0	0		13.6468	9.74771	3	1.83486	0	0	0	0
61		undeveloped	A	3.01	4.0114	91.875	8.125	0	0	0	0	0	0		10.9375	10.9375	0	0	0	0	0	0
62		undeveloped	A	3.17	1.99159	93.2584	6.74157	0	0	0	0	0	0		8.98876	8.98876	0	0	0	0	0	0
63		undeveloped	A	2.47	3.72903	87.2093	12.5	0.290698	0	0	0	0	0		13.9535	13.5174	0.436047	0	0	0	0	0
64		undeveloped	A	3.21	4.29937	67.6056	32.3944	0	0	0	0	0	0		17.6056	17.6056	0	0	0	0	0	0
65		early torpedo	A	3.04	3.82877	77.9514	18.75	2.77778	0.520833	99.0196	0.980392	0	0		16.059	13.1944	2.08333	0.78125	0.980392	0.980392	0	0
66		globular-heart transition	A	2.62	3.99135	51.6129	13.9785	15.0538	19.3548	98	2	0	0		9.13978	6.98925	3.76344	9.67742	2	2	0	0
